# Supplementary material for: Synbiotic combination of Bifidobacterium longum BB536 and lactulose improves the presenteeism of healthy adults associated with aromatic lactic acids - A single-arm, open-label study
Source: Gut Microbes Rep. 2025 Apr 10;2(1):2490092. doi: 10.1080/29933935.2025.2490092 (PMC12940110; doi:10.1080/29933935.2025.2490092)
Supplement: Supplementary_table_v2 clean.xlsx [file KGMR_A_2490092_SM7575.xlsx]

## Sheet: Table S1
Table S1 | Baseline characteristics of subjects whose stool samples were used for microbiome and metabolome analyses
	n=169
Age (years)	50.98 ± 11.70
Gender (man / woman)	52 / 117
BMI	21.42 ± 3.04
Regular exercise habit (yes / no)	93 / 76
Occupation
Employed	91
Self-employed	8
Medical professional	1
Part-time worker	23
Homemaker	27
Student	1
Unemployed	18
Occupation Involving Night Shifts (yes / no)	5 / 164
Days worked / week
≤ 1 days	36
2-3 days	22
4-5 days	106
≥ 6days	5
Number of People in Household	1.56 ± 1.24
Marital Status (yes / no)	113 / 56
Living with Spouse (yes / no) a)	108 / 5
Presence of Children (yes / no)	106 / 63
Living with Children (yes / no) b)	63 / 43
a) Married individuals only.
b) Individuals with children only.
Continuous values are represented as mean ± S.D.

## Sheet: Table S2
Table S2 | HPLC and LC-MSMS methods
Method	HPLC	LC-MSMS
Suspension
Solution	Water	IS solution (1 μM ISTD in 50% water/methanol)
Disruption
Disruption	Disrupted with 0.1 mm zirconia/silica beads by vigorous shaking (25 Hz, 10min) using a TissueLyser III	same as HPLC method
Centrifugation after Disruption	Centrifuged at 20,380× g for 5 min	same as HPLC method
Micro centrifugation a)
Micro centrifugal filters	-	Cosmospin Filter G (0.2micron); Nacalai Tesque
Micro centrifugation	-	Centrifuged at 9,100× g for 5 min
Ultrafiltration b)
Ultrafiltration filter	ULTRAFREE MC PLHCC 5K; Human Metabolome Technologies, Inc., Yamagata, Japan	NANOSEP 3K OMEGA; Cytiva, Marlborough, MA, USA
Washing Solution for ultrafiltration filter	LCMS-grade water	LCMS-grade methanol
The filter parts were removed after the step a) and b) in LC-MSMS and HPLC method, respectively.

## Sheet: Table S3
Table S3 | HPLC methods for determination of ammonia and SCFA
Method	Compound	Category	MW	RT	CAS	Source
Ammonia	Ammonia	Ammonia	17.03	5.9	1336-21-6	FUJIFILM Wako Pure Chemical Corporation
SCFA	Acetic acid	organic acid	60.052	12.532	64-19-7	FUJIFILM Wako Pure Chemical Corporation
	Butyric acid	organic acid	88.11	18.239	107-92-6	FUJIFILM Wako Pure Chemical Corporation
	Propionic acid	organic acid	74.08	14.775	79-09-4	FUJIFILM Wako Pure Chemical Corporation

## Sheet: Table S4
Table S4 | HPLC and LC-MSMS methods and analysis conditions
Method	Device	Column	Mobile phase	pH buffering solution	Flow rate	Column temperature	Injection volume	The gradient program for mobile phase B	Electrospray ionization (ESI) source condition
Ammonia	HPLC	Cation analysis columns (Shim-pack IC-C4, 4.6 mm × 150 mm, 7 µm; SHIMADZU GLC Ltd.)	3mM Methanesulfonic acid and 5mM 18-Crown 6-Ether in water	-	1 ml/min	40°C	10 µl	-	-
SCFA	HPLC	Tandem ion exclusion column (Shim-pack SCR-102H, 300 mm × 8.0 mm, 7 µm; SHIMADZU GLC Ltd.)	Organic acid analysis mobile phase reagent set (Shimadzu)		0.8 ml/min	50°C	10 µl	-	-
Aromatic lactic acid and Tryptophan	LC-MSMS	XBridge® C8 column (4.6 × 150 mm, 5 μm; Waters Corporation, Milford, MA, USA)	A: 0.1% (v/v) formic acid in water B: 0.1% (v/v) formic acid in methanol	-	0.2 ml/min	40°C	2 µl	0 min, 30%; 5 min, 30%; 42 min, 95%; 47 min, 95%; 50.5 min, 30%; and 60 min, 30%	Nebulizing gas flow: 3 L/min Heating gas: 10 L/min Interface temperature: 300°C Desolvation line temperature: 250°C Heating block temperature: 400°C Drying gas flow: 10 L/min Collision-induced dissociation gas pressure: 230kPa
Polyamine	LC-MSMS	ACQUITY UPLC BEH Amide Column (130Å, 1.7 µm, 2.1 mm X 100 mm; Waters Corporation)	A: 0.1% (v/v) formic acid in water B: 0.1% (v/v) formic acid in acetonitrile	-	0.2-0.3 ml/min	30°C	2 µl	0 min, 90%; 0.1 min, 90%; 10 min, 30%; 10.1 min, 5%; 18 min, 5%; 18.5 min, 5%; 25 min, 90%; and 29 min, 90%	Nebulizing gas flow: 3 L/min Heating gas: 10 L/min Interface temperature: 300°C Desolvation line temperature: 250°C Heating block temperature: 400°C Drying gas flow: 10 L/min Collision-induced dissociation gas pressure: 230kPa
Bile acid	LC-MSMS	ACE Excel 1.7 C18-Amide Column (75 x 2.1mm; Avantor, Inc., PA, USA)	A: 0.01% (v/v) formic acid in water B: 10% (v/v) methanol in acetonitrile	-	LC/MSMS Method Package for Bile Acids, ver. 2 (Shimadzu)
Primary Metabolites	LC-MSMS	A Shim-pack GIST PFPP Column (2.1 mmI.D. x 150 mmL., 3.0 μm; SHIMADZU GLC Ltd.)	A: 0.1% (v/v) formic acid in water B: 0.1% (v/v) formic acid in acetonitrile	-	LC/MSMS Method Package for Primary Metabolites, ver. 3 (Shimadzu)

## Sheet: Table S5
Table S5 | LC-MSMS methods for the determination of aromatic lactic acid, tryptophan, polyamine, bile acid, and primary metabolites
Method	Compound	Category	MW	ion	Precursor ion (m/z)	Product ion (m/z)	Collision energy	RT	Internal standard	CAS	Source
Aromatic lactic acid and Tryptophan	4-hydroxyphenyllactic acid (HPLA)	amino acid	182.18	N	181.15	163.05	15	13.043	1-Methyl-2-oxindole	306-23-0	Tokyo Chemical Industry Co., Ltd.
	Indolelactic acid (ILA)	amino acid	205.21	P	206.2	118.1	-23	22.338	1-Methyl-2-oxindole	832-97-3	Sigma-Aldrich
	Phenyllactic acid (PLA)	amino acid	166.17	N	165.35	147	15	23.552	1-Methyl-2-oxindole	20312-36-1	Tokyo Chemical Industry Co., Ltd.
	Tryptophan	amino acid	204.23	P	205.25	188.25	-11	12.581	1-Methyl-2-oxindole	54-12-6	FUJIFILM Wako Pure Chemical Corporation
	1-Methyl-2-oxindole	-	147.17	P	148.3	77.3	-38	25.422	-	61-70-1	Sigma-Aldrich
Polyamine	Putrescine (PUT)	polyamine	88.15	P	89.25	72.35	-14	6.262	1,6-Diaminohexane	110-60-1	Tokyo Chemical Industry Co., Ltd.
	Spermidine (SPD)	polyamine	145.25	P	146.35	72.35	-16	7.622	1,6-Diaminohexane	49721-50-8	Tokyo Chemical Industry Co., Ltd.
	1,6-Diaminohexane	-	116.21	P	117.3	100.35	-15	5.584	-	124-09-4	Tokyo Chemical Industry Co., Ltd.
Bile acid	12-Ketodeoxycholic acid (12-KetoLCA)	bile acid	390.556	N	389.3	389.3	20	5.431	Taurolithocholic acid-D4	5130-29-0	Cayman Chemical Co.
	3-Ketocholic acid (3-KetoCA)	bile acid	406.555	N	405.3	405.3	17	4.131	Cholic acid-D4	2304-89-4	Cayman Chemical Co.
	7-Ketodeoxycholic acid (7-KetoDCA)	bile acid	406.555	N	405.3	405.3	17	3.352	Cholic acid-D4	911-40-0	Sigma-Aldrich
	7-Ketolithocholic acid (7-KetoLCA)	bile acid	390.564	N	389.3	389.3	20	5.29	Taurolithocholic acid-D4	4651-67-6	Tokyo Chemical Industry Co., Ltd.
	Allolithocholic acid (AlloLCA)	bile acid	376.573	N	375.3	375.3	20	8.639	Lithocholic acid-D4	2276-94-0	Cayman Chemical Co.
	Cholic acid (CA)	bile acid	408.579	N	407.3	40.73	21	4.445	Cholic acid-D4	81-25-4	FUJIFILM Wako Pure Chemical Corporation
	Chenodeoxycholic acid (CDCA)	bile acid	392.57	N	391.3	391.3	20	6.316	Chenodeoxycholic acid-D4	474-25-9	Tokyo Chemical Industry Co., Ltd.
	Deoxycholic acid (DCA)	bile acid	392.572	N	391.3	391.3	20	6.466	Deoxycholic acid-D4	83-44-3	Tokyo Chemical Industry Co., Ltd.
	Glycocholic acid (GCA)	bile acid	465.631	N	464.3	464.3	17	3.314	Glycocholic acid-D4	475-31-0	Cayman Chemical Co.
	Hyodeoxycholic acid (HDCA)	bile acid	392.572	N	391.3	391.3	20	5.126	Taurolithocholic acid-D4	83-49-8	Tokyo Chemical Industry Co., Ltd.
	Lithocholic acid (LCA)	bile acid	376.573	N	375.3	375.3	20	8.639	Lithocholic acid-D4	434-13-9	FUJIFILM Wako Pure Chemical Corporation
	Taurocholic acid (TCA)	bile acid	515.706	N	514.3	514.3	28	3.719	Taurocholic acid-D4	145-42-6	Cayman Chemical Co.
	Ursocholic acid (UCA)	bile acid	392.572	N	407.3	40.73	21	2.731	Cholic acid-D4	2955-27-3	Cayman Chemical Co.
	Ursodeoxycholic acid (UDCA)	bile acid	392.56	N	391.3	391.3	20	4.937	Taurolithocholic acid-D4	128-13-2	Tokyo Chemical Industry Co., Ltd.
	Cholic acid-D4	-	412.596	N	411.3	411.3	21	4.434	-	116280-66-6	SHIMADZU GLC Ltd.
	Taurocholic acid-D4	-	519.728	N	518.3	518.3	28	3.712	-	252030-90-3	SHIMADZU GLC Ltd.
		-	509.715	N	486.3	486.3	26	7.911	-	6042-32-6 (unlabeled)	SHIMADZU GLC Ltd.
	Glycocholic acid-D4	-	469.656	N	468.3	468.3	17	3.305	-	1192657-83-2 (unlabeled)	SHIMADZU GLC Ltd.
	Chenodeoxycholic acid-D4	-	418.587	N	452.3	452.3	19	6.299	-	2646-38-0 (unlabeled)	SHIMADZU GLC Ltd.
	Deoxycholic acid-D4	-	396.605	N	395.3	395.3	20	6.45	-	112076-61-6	SHIMADZU GLC Ltd.
	Lithocholic acid-D4	-	380.606	N	379.3	379.3	20	8.535	-	434-13-9 (unlabeled)	SHIMADZU GLC Ltd.
Primary Metabolite	2-Aminobutyric acid	amino acid	103.12	P	104.1	58.05	-12	2.3	(+)-10-Camphorsulfonic Acid	2835-81-6	Tokyo Chemical Industry Co., Ltd.
	4-Hydroxyproline	amino acid	131.13	P	132.1	86.05	-15	1.941	(+)-10-Camphorsulfonic Acid	618-27-9	Tokyo Chemical Industry Co., Ltd.
	Alanine	amino acid	89.09	P	89.9	44.1	-12	2.076	(+)-10-Camphorsulfonic Acid	56-41-7	Kanto Chemical Co., Inc.,
	Anthranilic acid	amino acid	137.14	P	138.05	120	-14	7.365	(+)-10-Camphorsulfonic Acid	118-92-3	Tokyo Chemical Industry Co., Ltd.
	Arginine	amino acid	174.2	P	175.1	70.1	-23	3.452	(+)-10-Camphorsulfonic Acid	74-79-3	FUJIFILM Wako Pure Chemical Corporation
	Asparagine	amino acid	132.12	P	133.1	87.15	-12	1.897	(+)-10-Camphorsulfonic Acid	70-47-3	Tokyo Chemical Industry Co., Ltd.
	Aspartic acid	amino acid	133.1	P	134	74.05	-15	1.837	(+)-10-Camphorsulfonic Acid	56-84-8	Tokyo Chemical Industry Co., Ltd.
	Citrulline	amino acid	175.19	P	176.1	70.05	-25	2.308	(+)-10-Camphorsulfonic Acid	372-75-8	Kanto Chemical Co., Inc.,
	Glutamine	amino acid	146.14	P	147.1	84.15	-18	1.983	(+)-10-Camphorsulfonic Acid	56-85-9	FUJIFILM Wako Pure Chemical Corporation
	Histidine	amino acid	155.15	P	155.9	110.1	-15	3.027	(+)-10-Camphorsulfonic Acid	71-00-1	FUJIFILM Wako Pure Chemical Corporation
	Homocysteine	amino acid	135.18	P	136	90.1	-13	2.271	(+)-10-Camphorsulfonic Acid	870-93-9	Sigma-Aldrich
	Isoleucine	amino acid	131.17	P	132.1	86.2	-12	3.925	(+)-10-Camphorsulfonic Acid	73-32-5	FUJIFILM Wako Pure Chemical Corporation
	Leucine	amino acid	131.17	P	132.1	86.05	-12	3.946	(+)-10-Camphorsulfonic Acid	61-90-5	FUJIFILM Wako Pure Chemical Corporation
	Lysine	amino acid	146.19	P	147.1	84.1	-18	1.984	(+)-10-Camphorsulfonic Acid	56-87-1	FUJIFILM Wako Pure Chemical Corporation
	Methioninesulfoxide	amino acid	165.21	P	166	74.1	-14	2.046	(+)-10-Camphorsulfonic Acid	3226-65-1	Sigma-Aldrich
	Ornithine	amino acid	168.62	P	133.1	70.1	-18	2.88	(+)-10-Camphorsulfonic Acid	3184-13-2	Kanto Chemical Co., Inc.,
	Phenylalanine	amino acid	165.19	P	166.1	120.1	-15	5.501	(+)-10-Camphorsulfonic Acid	63-91-2	Kanto Chemical Co., Inc.,
	Proline	amino acid	115.13	P	116.1	70.15	-18	2.462	(+)-10-Camphorsulfonic Acid	147-85-3	Kanto Chemical Co., Inc.,
	Threonine	amino acid	119.12	P	120.1	74.15	-13	1.955	(+)-10-Camphorsulfonic Acid	72-19-5	FUJIFILM Wako Pure Chemical Corporation
	Tyrosine	amino acid	181.19	P	182.1	136.1	-27	3.567	(+)-10-Camphorsulfonic Acid	60-18-4	FUJIFILM Wako Pure Chemical Corporation
	Valine	amino acid	117.15	P	118.1	72.15	-13	2.682	(+)-10-Camphorsulfonic Acid	72-18-4	Kanto Chemical Co., Inc.,
	Adenine	nucleic acid	135.13	P	136	119.05	-26	6.269	(+)-10-Camphorsulfonic Acid	73-24-5	FUJIFILM Wako Pure Chemical Corporation
	Adenosine	nucleic acid	267.241	P	268.1	136.5	-18	6.338	(+)-10-Camphorsulfonic Acid	58-61-7	FUJIFILM Wako Pure Chemical Corporation
	Adenosinemonophosphate	nucleic acid	347.22	P	348	136.05	-20	3.012	(+)-10-Camphorsulfonic Acid	61-19-8	Tokyo Chemical Industry Co., Ltd.
	Cytidine	nucleic acid	243.217	P	244.1	112.05	-13	3.963	(+)-10-Camphorsulfonic Acid	65-46-3	Tokyo Chemical Industry Co., Ltd.
	Cytidine3,5-cyclicmonophosphate	nucleic acid	327.16	P	306	112.1	-22	2.011	(+)-10-Camphorsulfonic Acid	54925-33-6	Sigma-Aldrich
	Cytidinemonophosphate	nucleic acid	323.2	P	324	112.05	-14	1.797	(+)-10-Camphorsulfonic Acid	63-37-6	Sigma-Aldrich
	Guanine	nucleic acid	151.13	N	150	133	19	4.931	(+)-10-Camphorsulfonic Acid	73-40-5	Tokyo Chemical Industry Co., Ltd.
	Guanosine	nucleic acid	283.241	P	284	152	-12	4.455	(+)-10-Camphorsulfonic Acid	118-00-3	Tokyo Chemical Industry Co., Ltd.
	Hypoxanthine	nucleic acid	136.112	P	137	55.05	-32	3.944	(+)-10-Camphorsulfonic Acid	68-94-0	FUJIFILM Wako Pure Chemical Corporation
	Inosine	nucleic acid	268.226	P	269.1	137.05	-10	3.532	(+)-10-Camphorsulfonic Acid	58-63-9	FUJIFILM Wako Pure Chemical Corporation
	Orotic acid	nucleic acid	156.1	N	155	110.1	13	1.532	(+)-10-Camphorsulfonic Acid	65-86-1	Tokyo Chemical Industry Co., Ltd.
	Thymidine	nucleic acid	242.229	P	243.1	127.1	-12	5.395	(+)-10-Camphorsulfonic Acid	50-89-5	Tokyo Chemical Industry Co., Ltd.
	Thymine	nucleic acid	126.11	P	127.1	54.5	-29	5.363	(+)-10-Camphorsulfonic Acid	65-71-4	FUJIFILM Wako Pure Chemical Corporation
	Xanthine	nucleic acid	152.11	N	151	108	20	3.662	(+)-10-Camphorsulfonic Acid	69-89-6	FUJIFILM Wako Pure Chemical Corporation
	4-Aminobenzoic acid	others	137.14	P	138.05	77.1	-23	6.698	(+)-10-Camphorsulfonic Acid	150-13-0	Tokyo Chemical Industry Co., Ltd.
	5-Glutamylcysteine	others	250.272	P	251.1	84.1	-26	2.245	(+)-10-Camphorsulfonic Acid	636-58-8	MedChemexpress
	Citric acid	others	192.124	N	191.2	111.1	13	1.826	(+)-10-Camphorsulfonic Acid	77-92-9	FUJIFILM Wako Pure Chemical Corporation
	Isocitric acid	others	192.124	N	191.2	111.1	15	1.814	(+)-10-Camphorsulfonic Acid	1637-73-6	Nacalai Tesque
	Malic acid	others	134.087	N	133.1	114.95	17	1.81	(+)-10-Camphorsulfonic Acid	97-67-6	FUJIFILM Wako Pure Chemical Corporation
	S-Adenosylmethionine	others	398.44	P	399.1	250.05	-16	6.875	(+)-10-Camphorsulfonic Acid	52248-03-0	Sigma-Aldrich
	Urocanic acid	others	138.124	P	139.05	121.05	-18	5.884	(+)-10-Camphorsulfonic Acid	104-98-3	Sigma-Aldrich
	p-Coumaric acid	others	164.047	N	163.05	119.1	16	8.179	(+)-10-Camphorsulfonic Acid	501-98-4	FUJIFILM Wako Pure Chemical Corporation
	(+)-10-Camphorsulfonic Acid	-	232.3	N	231.2	80	38	3.413	-	3144-16-9	Tokyo Chemical Industry Co., Ltd.

## Sheet: Table S6
Table S6 | Summary of defecation status and QOL scores with statistical analysis
		n =200*
		Baseline	day 3	day 28
Stool frequency (frequency/day)	mean	1.02357	1.16833	1.17429
	S.D.	0.472029	0.559759	0.527249
	median	1	1	1
	p-value (Baseline vs)	-	4.64e-05	5.14e-08
Stool volume (gram/day)	mean	129.943	168.525	153.3
	S.D.	91.3508	103.641	97.0785
	median	105	150	124.286
	p-value (Baseline vs)	-	2.1e-13	1.14e-09
Stool form (bristol stool form scale/time)	mean	3.76473	3.87735	3.90574
	S.D.	1.0041	1.03969	0.950878
	median	4	4	4
	p-value (Baseline vs)	-	0.0944	0.01924
WHO-HPQ absolute presenteeism	mean	63	n.d.	66.2
	S.D.	22.0227	n.d.	21.876
	median	70	n.d.	70
	p-value (Baseline vs)	-	-	0.042
WHO-HPQ relative presenteeism	mean	1.04044	n.d.	1.09225
	S.D.	0.291248	n.d.	0.322607
	median	1	n.d.	1
	p-value (Baseline vs)	-	-	0.00768
WHO-HPQ absolute absenteeism	mean	-11.54	n.d.	-10.52
	S.D.	50.5049	n.d.	37.3402
	median	0	n.d.	0
	p-value (Baseline vs)	-	-	0.47
WHO-HPQ relative absenteeism	mean	-0.258182	n.d.	-0.157873
	S.D.	1.44167	n.d.	0.803155
	median	0	n.d.	0
	p-value (Baseline vs)	-	-	0.533
WHO-SUBI well-being score	mean	38.205	n.d.	38.735
	S.D.	6.34925	n.d.	6.45173
	median	38.5	n.d.	39
	p-value (Baseline vs)	-	-	0.0189
WHO-SUBI ill-being score	mean	52.46	n.d.	52.68
	S.D.	6.21276	n.d.	6.29266
	median	54	n.d.	54
	p-value (Baseline vs)	-	-	0.274
*The sample size for the analysis of stool form is n=195 because five participants did not have any defecations during the intervention from day 1 to day 3.
n.d. means no data.
The p-values were calculated using the Wilcoxon signed-rank test and were adjusted using the false discovery rate (FDR).

## Sheet: Table S7
Table S7 | ALDEx2 results comparing between baseline, day 3, and day 28
			Baseline vs day 3		Baseline vs day 28
taxonomy anotation	genus name in Greengenes2	The simplified name in this article	FDR-corrected p-value of the Wilcoxon test (Baseline vs day 3)	effect size	FDR-corrected p-value of the Wilcoxon test (Baseline vs day 28)	effect size
d__Bacteria|p__Actinobacteriota|c__Actinomycetia|o__Actinomycetales|f__Bifidobacteriaceae|g__Bifidobacterium_388775	Bifidobacterium_388775	Bifidobacterium	5.6899e-06	1.07933	2.50289e-08	1.74487
d__Bacteria|p__Firmicutes_A|c__Clostridia_258483|o__Lachnospirales|f__Lachnospiraceae|g__Blautia_A_141781	Blautia_A_141781	Blautia	0.00328031	0.473683	0.0440221	0.442262
d__Bacteria|p__Bacteroidota|c__Bacteroidia|o__Bacteroidales|f__Bacteroidaceae|g__Phocaeicola_A_858004	Phocaeicola_A_858004	Phocaeicola	0.000902547	0.530139	0.00372594	0.663541
d__Bacteria|p__Firmicutes_A|c__Clostridia_258483|o__Oscillospirales|f__Ruminococcaceae|g__Faecalibacterium	Faecalibacterium		0.000523016	0.535879	0.00492518	0.53793
d__Bacteria|p__Firmicutes_A|c__Clostridia_258483|o__Lachnospirales|f__Lachnospiraceae|g__Fusicatenibacter	Fusicatenibacter		0.237623	0.254548	0.0318295	0.444127
d__Bacteria|p__Firmicutes_A|c__Clostridia_258483|o__Lachnospirales|f__Lachnospiraceae|g__Agathobacter_164117	Agathobacter_164117	Agathobacter	0.995765	-0.000708728	0.997402	-0.053201
d__Bacteria|p__Firmicutes_A|c__Clostridia_258483|o__Oscillospirales|f__Ruminococcaceae|g__Gemmiger_A_73129	Gemmiger_A_73129	Gemmiger	0.00429396	0.450899	0.0017389	0.890132
d__Bacteria|p__Firmicutes_A|c__Clostridia_258483|o__Lachnospirales|f__Lachnospiraceae|g__Ruminococcus_B	Ruminococcus_B		0.169224	0.292956	0.784405	0.249861
d__Bacteria|p__Firmicutes_A|c__Clostridia_258483|o__Lachnospirales|f__Lachnospiraceae|g__Anaerostipes	Anaerostipes		0.00105589	0.657704	9.10675e-05	0.787299
d__Bacteria|p__Bacteroidota|c__Bacteroidia|o__Bacteroidales|f__Bacteroidaceae|g__Bacteroides_H	Bacteroides_H	Bacteroides	0.116424	0.272286	0.0121291	0.510402
d__Bacteria|p__Firmicutes_A|c__Clostridia_258483|o__Lachnospirales|f__Lachnospiraceae|g__Dorea_A	Dorea_A	Dorea	0.997534	0.0316628	0.112744	0.466163
d__Bacteria|p__Actinobacteriota|c__Coriobacteriia|o__Coriobacteriales|f__Coriobacteriaceae|g__Collinsella	Collinsella		0.993571	0.0443661	0.813945	0.0660739
d__Bacteria|p__Firmicutes_A|c__Clostridia_258483|o__Oscillospirales|f__Acutalibacteraceae|g__Ruminococcus_E	Ruminococcus_E		1	-0.0559666	0.94171	-0.187999
d__Bacteria|p__Firmicutes_A|c__Clostridia_258483|o__Lachnospirales|f__Lachnospiraceae|g__Anaerobutyricum	Anaerobutyricum		0.0212049	0.521678	0.00651355	0.894169
d__Bacteria|__|__|__|__|__	d__Bacteria|__|__|__|__|__		0.992457	0.0359344	1	-0.0305605
d__Bacteria|p__Bacteroidota|c__Bacteroidia|o__Bacteroidales|f__Bacteroidaceae|g__Alloprevotella	Alloprevotella		0.943637	-0.155949	0.966653	0.0678656
d__Bacteria|p__Bacteroidota|c__Bacteroidia|o__Bacteroidales|f__Tannerellaceae|g__Parabacteroides_B_862066	Parabacteroides_B_862066	Parabacteroides	0.0359394	0.372213	0.167605	0.378956
d__Bacteria|p__Firmicutes_D|c__Bacilli|o__Erysipelotrichales|f__Coprobacillaceae|g__Faecalibacillus	Faecalibacillus		0.982239	0.0899797	1	-0.0323446
d__Bacteria|p__Firmicutes_D|c__Bacilli|o__Erysipelotrichales|f__Erysipelotrichaceae|g__Holdemanella	Holdemanella		0.991763	-0.00385756	0.95804	-0.0921006
d__Bacteria|p__Firmicutes_A|c__Clostridia_258483|o__Lachnospirales|f__Lachnospiraceae|g__Mediterraneibacter_A_155507	Mediterraneibacter_A_155507	Mediterraneibacter	1	-0.0808911	0.980174	-0.140984
d__Bacteria|p__Firmicutes_A|c__Clostridia_258483|o__Lachnospirales|f__Lachnospiraceae|__	f__Lachnospiraceae|__		0.109112	0.298719	0.979429	0.0999873
d__Bacteria|p__Bacteroidota|c__Bacteroidia|o__Bacteroidales|f__Bacteroidaceae|g__Prevotella	Prevotella		0.582371	0.26723	0.747738	0.256164
d__Bacteria|p__Firmicutes_C|c__Negativicutes|__|__|__	c__Negativicutes|__|__|__		1	0.00024737	0.961148	-0.167199
d__Bacteria|p__Firmicutes_A|c__Clostridia_258483|o__Christensenellales|f__CAG-138|g__PeH17	PeH17		0.786302	-0.249117	0.654778	-0.356903
d__Bacteria|p__Bacteroidota|c__Bacteroidia|o__Bacteroidales|f__Muribaculaceae|g__Paramuribaculum	Paramuribaculum		0.999081	0.00608757	0.998014	0.122188
d__Bacteria|p__Firmicutes_A|c__Clostridia_258483|o__Lachnospirales|f__Lachnospiraceae|g__Lachnospira	Lachnospira		0.896541	0.130668	0.823875	0.105053
d__Bacteria|p__Firmicutes_A|c__Clostridia_258483|o__Oscillospirales|f__Acutalibacteraceae|g__Fimenecus			0.784923	-0.125553	0.966034	-0.106722
d__Bacteria|p__Firmicutes_A|c__Clostridia_258483|o__Lachnospirales|f__Lachnospiraceae|g__Eubacterium_G	Eubacterium_G		1	-0.019716	1	-0.0285661
d__Bacteria|p__Firmicutes_A|c__Clostridia_258483|o__Lachnospirales|f__Lachnospiraceae|g__Enterocloster	Enterocloster		0.312778	0.285585	1	-0.0107672
d__Bacteria|p__Firmicutes_D|c__Bacilli|o__Lactobacillales|f__Streptococcaceae|g__Streptococcus	Streptococcus		0.0527966	0.327679	0.00418653	0.64757
d__Bacteria|p__Firmicutes_A|c__Clostridia_258483|o__Peptostreptococcales|f__Peptostreptococcaceae_256921|__	f__Peptostreptococcaceae_256921|__		1	0.00232315	0.961024	0.202314
d__Bacteria|p__Firmicutes_A|c__Clostridia_258483|o__Lachnospirales|f__Lachnospiraceae|g__	f__Lachnospiraceae|g__		0.630844	0.35691	0.555992	0.288104
d__Bacteria|p__Bacteroidota|c__Bacteroidia|o__Bacteroidales|f__Rikenellaceae|g__Alistipes_A_871400	Alistipes_A_871400		1	-0.136467	0.913555	0.170098
d__Bacteria|p__Firmicutes_A|c__Clostridia_258483|o__UBA1381|f__UBA1381|g__CAG-41	CAG-41		0.948479	0.202523	0.424623	0.410795
d__Bacteria|p__Firmicutes_A|c__Clostridia_258483|o__Lachnospirales|f__Lachnospiraceae|g__Roseburia	Roseburia		0.99312	-0.0774765	0.856775	-0.219617
d__Bacteria|p__Firmicutes_A|c__Clostridia_258483|o__Peptostreptococcales|f__Peptostreptococcaceae_256921|g__Intestinibacter	Intestinibacter		0.997753	-0.00348044	0.352886	0.301248
d__Bacteria|p__Firmicutes_A|c__Clostridia_258483|o__Lachnospirales|f__Lachnospiraceae|g__Oliverpabstia	Oliverpabstia		0.983383	-0.0416702	0.969885	-0.00143892
d__Bacteria|p__Firmicutes_C|c__Negativicutes|o__Acidaminococcales|f__Acidaminococcaceae|g__Phascolarctobacterium_A	Phascolarctobacterium_A		0.473441	0.267343	0.926162	0.250821
d__Bacteria|p__Firmicutes_A|c__Clostridia_258483|o__Clostridiales|f__Clostridiaceae_222000|g__Clostridium_T	Clostridium_T		1	-0.0516326	0.99597	-0.00921104
d__Bacteria|p__Firmicutes_A|c__Clostridia_258483|o__Oscillospirales|f__Ruminococcaceae|g__Ruminococcus_D	Ruminococcus_D		0.741642	0.1985	0.972299	-0.0156601
d__Bacteria|p__Firmicutes_A|c__Clostridia_258483|o__Oscillospirales|f__Ruminococcaceae|g__UBA1394	UBA1394		0.893756	0.0333646	0.720457	0.178129
d__Bacteria|p__Firmicutes_A|c__Clostridia_258483|o__Oscillospirales|f__Acutalibacteraceae|g__CAG-177	CAG-177		0.477122	-0.312898	0.690768	-0.30118
d__Bacteria|p__Firmicutes_C|c__Negativicutes|o__Veillonellales|f__Megasphaeraceae|g__Megasphaera_A_38685	Megasphaera_A_38685		0.960388	0.138471	0.398828	0.35144
d__Bacteria|p__Firmicutes_A|c__Clostridia_258483|o__Lachnospirales|f__Lachnospiraceae|g__Clostridium_Q_135822	Clostridium_Q_135822		0.531154	0.221331	0.982769	-0.0729763
d__Bacteria|p__Firmicutes_A|c__Clostridia_258483|o__Lachnospirales|f__Lachnospiraceae|g__Acetatifactor	Acetatifactor		0.889487	-0.14264	0.896432	-0.153511
d__Bacteria|p__Firmicutes_C|c__Negativicutes|o__Acidaminococcales|f__Acidaminococcaceae|g__Acidaminococcus	Acidaminococcus		0.733268	0.169198	0.69913	0.208117
d__Bacteria|p__Firmicutes_D|c__Bacilli|o__Erysipelotrichales|f__Coprobacillaceae|g__Erysipelatoclostridium	Erysipelatoclostridium		0.997667	-0.0268761	0.99865	0.0305257
d__Bacteria|p__Proteobacteria|c__Gammaproteobacteria|o__Burkholderiales_595427|f__Burkholderiaceae_A_595427|g__Sutterella	Sutterella		0.172418	0.366276	0.674929	0.284032
d__Bacteria|p__Firmicutes_D|c__Bacilli|o__Erysipelotrichales|f__Coprobacillaceae|g__Catenibacterium	Catenibacterium		0.952765	0.0430413	0.981747	0.0193567
d__Bacteria|p__Firmicutes_A|c__Clostridia_258483|o__Oscillospirales|f__Oscillospiraceae_88309|g__CAG-83	CAG-83		0.954176	0.0972614	0.890987	0.0846492
d__Bacteria|p__Firmicutes_A|c__Clostridia_258483|o__Lachnospirales|f__Lachnospiraceae|g__Faecalimonas	Faecalimonas		0.969064	-0.0272941	0.93601	-0.157376
d__Bacteria|p__Firmicutes_A|c__Clostridia_258483|o__Lachnospirales|f__Lachnospiraceae|g__CAG-127	CAG-127		0.921208	-0.174422	0.813592	-0.230318
d__Bacteria|p__Firmicutes_A|c__Clostridia_258483|o__Lachnospirales|f__Lachnospiraceae|g__Bariatricus	Bariatricus		0.930197	0.0562375	0.965466	0.0457231
d__Bacteria|p__Firmicutes_A|c__Clostridia_258483|o__Lachnospirales|f__Lachnospiraceae|g__Coprococcus_A_187866	Coprococcus_A_187866		0.750191	0.182742	0.768745	0.315841
d__Bacteria|p__Firmicutes_A|c__Clostridia_258483|o__Oscillospirales|f__Acutalibacteraceae|g__	f__Acutalibacteraceae|g__		0.994572	0.0702736	0.895329	-0.240992
d__Bacteria|p__Firmicutes_A|c__Clostridia_258483|o__Lachnospirales|f__CAG-274|g__CAG-274	CAG-274		0.964787	0.0361353	0.918493	0.0531496
d__Bacteria|p__Firmicutes_A|c__Clostridia_258483|o__Oscillospirales|f__Butyricicoccaceae|g__Agathobaculum	Agathobaculum		0.185753	0.251958	0.984344	0.151378
d__Bacteria|p__Firmicutes_C|c__Negativicutes|o__Veillonellales|f__Dialisteraceae|g__Dialister	Dialister		0.968687	0.0115689	0.784116	0.117198
d__Bacteria|p__Proteobacteria|c__Gammaproteobacteria|o__Burkholderiales_595427|f__Burkholderiaceae_A_595427|g__Parasutterella	Parasutterella		0.946073	0.123866	0.892798	0.18584
d__Bacteria|p__Firmicutes_A|c__Clostridia_258483|o__Oscillospirales|f__Oscillospiraceae_88309|g__ER4	ER4		0.953218	-0.0612533	0.981862	-0.0321491
d__Bacteria|p__Firmicutes_A|c__Clostridia_258483|o__Lachnospirales|f__Lachnospiraceae|g__Eisenbergiella	Eisenbergiella		0.986775	-0.0166355	0.992845	-0.0318346
d__Bacteria|p__Bacteroidota|c__Bacteroidia|o__Bacteroidales|f__Bacteroidaceae|g__Paraprevotella	Paraprevotella		0.897423	0.0358029	0.965657	-0.0305345
d__Bacteria|p__Firmicutes_A|c__Clostridia_258483|o__Oscillospirales|f__Ruminococcaceae|g__Ruminococcus_C_58660	Ruminococcus_C_58660		0.976289	0.0766435	0.974435	-0.00130898
d__Bacteria|p__Firmicutes_D|c__Bacilli|o__Haloplasmatales_A|f__Turicibacteraceae|g__Turicibacter	Turicibacter		0.993698	-0.0649758	0.997858	-0.0274758
d__Bacteria|p__Firmicutes_A|c__Clostridia_258483|o__Oscillospirales|f__Oscillospiraceae_88309|g__Lawsonibacter	Lawsonibacter		0.996464	0.0345735	0.946994	0.170493
d__Bacteria|p__Firmicutes_A|c__Clostridia_258483|o__Oscillospirales|f__Oscillospiraceae_88309|g__Dysosmobacter	Dysosmobacter		0.965029	0.047955	0.98943	0.132608
d__Bacteria|p__Firmicutes_A|c__Clostridia_258483|o__Oscillospirales|f__Ruminococcaceae|g__Ruminiclostridium_E	Ruminiclostridium_E		0.931464	-0.12502	0.871404	0.11337
d__Bacteria|p__Firmicutes_A|c__Clostridia_258483|o__Oscillospirales|f__Oscillospiraceae_88309|g__Faecousia	Faecousia		0.982774	-0.119463	0.919508	0.144961
d__Bacteria|p__Firmicutes_A|c__Clostridia_258483|o__Oscillospirales|f__Acutalibacteraceae|g__Clostridium_A	Clostridium_A		1	-0.00817376	0.960812	-0.00629425
d__Bacteria|p__Firmicutes_A|c__Clostridia_258483|o__TANB77|f__CAG-508|g__CAG-273	CAG-273		0.706898	-0.229747	0.774655	-0.278118
d__Bacteria|p__Firmicutes_A|c__Clostridia_258483|o__Lachnospirales|f__Lachnospiraceae|g__Eubacterium_I	Eubacterium_I		0.834232	0.120827	0.774041	0.158349
d__Bacteria|p__Firmicutes_A|c__Clostridia_258483|o__Oscillospirales|f__Acutalibacteraceae|g__UBA1417	UBA1417		0.951459	-0.129583	0.981934	0.00258578
d__Bacteria|p__Firmicutes_A|c__Clostridia_258483|o__Lachnospirales|f__Lachnospiraceae|g__Sellimonas	Sellimonas		0.987821	0.0497665	0.974611	0.0776665
d__Bacteria|p__Firmicutes_C|c__Negativicutes|o__Veillonellales|f__Veillonellaceae|g__Veillonella_A	Veillonella_A		0.997609	0.0188321	0.970502	0.0645146
d__Bacteria|p__Firmicutes_A|c__Clostridia_258483|o__Lachnospirales|f__Lachnospiraceae|g__Blautia_A_141780	Blautia_A_141780		0.760371	0.136386	0.917058	0.0530534
d__Bacteria|p__Firmicutes_A|c__Clostridia_258483|o__Lachnospirales|f__Lachnospiraceae|g__Copromonas	Copromonas		0.723399	0.125272	0.945069	0.0383657
d__Bacteria|p__Firmicutes_A|c__Clostridia_258483|o__Oscillospirales|f__Oscillospiraceae_88309|__	f__Oscillospiraceae_88309|__		0.967384	0.0505694	0.994477	0.026347
d__Bacteria|p__Proteobacteria|c__Gammaproteobacteria|o__Burkholderiales_595427|f__Burkholderiaceae_A_595427|g__Duodenibacillus	Duodenibacillus		0.92646	0.0160087	0.94793	0.0486908
d__Bacteria|p__Fusobacteriota|c__Fusobacteriia|o__Fusobacteriales_993521|f__Fusobacteriaceae_993521|g__Fusobacterium_A	Fusobacterium_A		0.965408	0.0286783	0.768172	-0.237068
d__Bacteria|p__Bacteroidota|c__Bacteroidia|o__Bacteroidales|f__Barnesiellaceae|g__Barnesiella	Barnesiella		0.954028	0.0611382	0.997024	-0.0371042
d__Bacteria|p__Proteobacteria|c__Gammaproteobacteria|o__Enterobacterales_A_737866|f__Enterobacteriaceae_A|g__Klebsiella_724518	Klebsiella_724518		0.985327	-0.0332751	0.905856	-0.150423
d__Bacteria|p__Firmicutes_A|c__Clostridia_258483|o__Christensenellales|f__CAG-74|g__SFMI01	SFMI01		0.983991	0.0424089	0.988123	-0.0743848
d__Bacteria|p__Bacteroidota|c__Bacteroidia|o__Bacteroidales|__|__	o__Bacteroidales|__|__		0.986572	-0.0153982	0.958267	0.106803
d__Bacteria|p__Firmicutes_A|c__Clostridia_258483|o__Oscillospirales|f__Acutalibacteraceae|g__Eubacterium_R	Eubacterium_R		0.951889	-0.0489946	0.828543	0.0611301
d__Bacteria|p__Firmicutes_A|c__Clostridia_258483|o__Oscillospirales|f__Acutalibacteraceae|g__Scatavimonas	Scatavimonas		0.63046	0.140489	0.402421	0.263331
d__Bacteria|p__Firmicutes_A|c__Clostridia_258483|o__TANB77|f__CAG-508|g__	f__CAG-508|g__		0.920117	0.102279	0.933105	0.103055
d__Bacteria|p__Verrucomicrobiota|c__Verrucomicrobiae|o__Verrucomicrobiales|f__Akkermansiaceae|g__Akkermansia	Akkermansia		0.977762	0.0508193	0.967006	0.0736785
d__Bacteria|p__Firmicutes_A|c__Clostridia_258483|o__Lachnospirales|f__Lachnospiraceae|g__Coprococcus_A_121497	Coprococcus_A_121497		0.756631	0.151345	0.831046	0.115988

## Sheet: Table S8
Table S8 | Changes in metabolites before and after synbiotic intervention (B. longum BB536 + lactulose)
category	Metabolite	median_D0	IQR_D0	median_D03	IQR_D03	median_D28	IQR_D28	wilcoxon_pvalue_D0vsD03_FDR	wilcoxon_pvalue_D0vsD28_FDR
amino acid	HPLA	26.0794	42.2921	32.4189	85.1793	39.13	268.836	0.167532	0.104201
amino acid	ILA	16.7656	28.3692	22.2695	63.4367	35.1998	92.7476	0.139415	0.0493979
amino acid	PLA	30.932	52.2302	30.8242	83.1708	39.2698	192.997	0.167532	0.100054
amino acid	2-Aminobutyricacid	196.653	315.449	266.818	319.172	305.668	362.7	0.167532	0.0377901
amino acid	4-Hydroxyproline	104.417	218.521	123.306	215.686	138.061	324.499	0.108561	0.108372
amino acid	Alanine	1804.55	1841.3	2534.55	2475.4	3541.61	4599.85	0.00699051	0.00014472
amino acid	Anthranilicacid	14.2366	13.7072	14.7515	15.2125	16.9385	20.1763	0.474652	0.0473678
amino acid	Arginine	640.603	921.772	1010.37	1905.67	1298.45	2568.07	0.0101245	0.0106812
amino acid	Asparagine	115.283	136.536	143.918	170.02	166.53	193.324	0.167532	0.101698
amino acid	Asparticacid	9101.62	5832.11	12817	10069	16177.6	14142.1	0.00699051	2.16633e-05
amino acid	Citrulline	852.147	677.89	1077.57	1307.52	1499.39	1458.46	0.0101245	2.16633e-05
amino acid	Glutamine	875.136	1183.52	871.558	1188.54	900.042	1483.99	0.625211	0.74603
amino acid	Histidine	310.236	411.661	477.789	622.059	644.811	1351.23	0.00793344	0.00488502
amino acid	Homocysteine	22.2206	31.3897	24.0519	34.0496	23.5503	33.0466	0.0320906	0.0458176
amino acid	Isoleucine	1939.89	2804.85	2384.66	2980.94	2894.82	3592.2	0.124918	0.0106812
amino acid	Leucine	1625.74	2096.61	2022.91	2263.97	2710.68	2516.36	0.0705915	0.00870219
amino acid	Lysine	931.824	1233.57	889.061	1232.72	904.773	1586.72	0.625211	0.720686
amino acid	Methioninesulfoxide	739.284	1040.52	1034.51	1394.31	1661.06	1957.71	0.0262833	2.16633e-05
amino acid	Ornithine	352.694	449.577	516.503	544.775	449.555	688.653	0.00699051	0.0118634
amino acid	Phenylalanine	1197.27	1820.94	1362.89	2202.37	1825.73	2289.7	0.166889	0.0547836
amino acid	Proline	4214.02	5092.92	4687.09	6752.04	6424.38	7843.61	0.163434	0.0157847
amino acid	Threonine	508.438	532.754	647.426	690.794	712.1	854.13	0.159619	0.0527897
amino acid	Trp	518.044	752.057	478.671	570.056	606.906	753.411	0.668792	0.902752
amino acid	Tyrosine	1966.67	2066.47	2460.49	2818.5	3073.06	2748.63	0.163434	0.0377901
amino acid	Valine	5976.75	8815.65	9409.5	11569.3	11285.6	11826.2	0.0101245	0.0003752
bile acid	12-KetoLCA	3274.49	4817.68	2116.59	3170.58	1931.72	3226.68	0.0597873	0.0143393
bile acid	3-KetoCA	9.97353	65.4971	13.1344	176.024	13.443	145.541	0.231208	0.407956
bile acid	7-KetoDCA	25.3218	594.418	25.9187	978.048	29.9361	721.876	0.163434	0.760448
bile acid	7-KetoLCA	1013.8	2090.94	658.188	1162.46	440.179	1404.13	0.0183793	0.0242291
bile acid	AlloLCA	862.542	832.405	633.165	980.272	685.516	928.087	0.0230144	0.229674
bile acid	CA	65.4857	1112.19	83.3625	1779.31	80.95	1314.02	0.159619	0.104201
bile acid	CDCA	220.819	1406.81	309.69	1039.02	272.55	1134.12	0.815289	0.577701
bile acid	DCA	3131.06	2726.03	2547.92	2959.58	2511.33	2694.98	0.167532	0.553482
bile acid	GCA	11.6418	37.2521	11.8794	47.9311	19.8808	53.4922	0.43444	0.104201
bile acid	HDCA	158.82	264.894	109.623	136.881	117.586	253.623	0.351047	0.290097
bile acid	LCA	2405.27	1887.04	1804.33	2535.16	1865.03	2007.73	0.0705915	0.279003
bile acid	TCA	1.92178	18.7955	1.752	43.9094	5.21356	34.1918	0.310125	0.102984
bile acid	UCA	37.3794	300.327	35.8324	693.992	33.5936	267.092	0.434503	0.913934
bile acid	UDCA	153.641	919.652	102.621	954.695	139.591	448.5	0.434503	0.0642818
nucleic acid	Adenine	373.215	406.725	738.168	816.875	843.707	1267.11	0.00035443	7.48725e-05
nucleic acid	Adenosine	399.076	542.726	678.481	895.316	825.549	1200.93	0.0101245	0.0436004
nucleic acid	Adenosinemonophosphate	18.9149	36.2372	21.0469	39.2898	21.2593	48.6555	0.231208	0.594507
nucleic acid	Cytidine	62.4735	67.7379	88.1196	119.925	115.919	161	0.0101245	0.00518098
nucleic acid	Cytidine3,5-cyclicmonophosphate	6.87059	13.46	8.76	14.625	11.845	23.14	0.263252	0.0106812
nucleic acid	Cytidinemonophosphate	11.6531	24.6988	9.29697	22.4572	23.7982	33.1231	0.159619	0.0173015
nucleic acid	Guanine	109.112	167.364	85.2469	147.232	136.039	185.443	0.862345	0.411888
nucleic acid	Guanosine	39.8495	66.4903	31.275	64.8869	43.2886	84.3338	0.653128	0.936573
nucleic acid	Hypoxanthine	558.744	628.907	634.451	895.961	1096.87	1448.74	0.159619	0.00662855
nucleic acid	Inosine	343.353	480.451	250.803	471.142	395.669	693.206	0.538889	0.936573
nucleic acid	Oroticacid	225.547	206.501	294.8	300.432	335.671	356.742	0.00836771	0.000998124
nucleic acid	Thymidine	176.617	187.206	213.361	287.197	289.417	300.06	0.513868	0.0537626
nucleic acid	Thymine	158.296	183.666	178.697	265.601	260.931	290.627	0.43444	0.0173015
nucleic acid	Xanthine	597.626	953.031	876.271	1296.47	984.797	1653.38	0.0300196	0.0173015
polyamine	PUT	248	1721.18	334.073	4235.54	422.347	3281.14	0.0154591	0.257054
polyamine	SPD	1024.11	1246.84	1238.34	1476.97	1041.6	1554.75	0.862345	0.102984
organic acid	Aceticacid	154590	151741	145250	161854	166187	130948	0.43444	0.421705
organic acid	Butyricacid	33201.9	28790	29475.7	19513.2	30990.7	23741.8	0.862345	0.12251
organic acid	Propionicacid	70105.3	52621.8	52393.9	46890.3	50817.5	52302.2	0.813945	0.0196577
others	4-Aminobenzoicacid	252.003	357.327	294.828	492.802	386.498	648.813	0.221038	0.0313411
others	5-Glutamylcysteine	17.529	31.3337	21.7926	31.0563	22.6781	33.6928	0.00942778	0.000543657
others	Ammonia	113168	77688.8	94871.3	64488.9	91204.9	68154.6	0.43444	0.318273
others	Citricacid	4297.13	10435.7	5426.57	12349	6716.61	11675.3	0.159619	0.542867
others	Isocitricacid	4099.7	9316.65	5478.89	10521.1	6234.9	10587.7	0.159619	0.505948
others	Malicacid	2704.53	2397.49	3247.15	3363.69	3505.38	3552.18	0.166889	0.300055
others	p-Coumaricacid	28.8146	17.9727	34.2531	24.1406	37.1484	40.8201	0.177759	0.0143393
others	S-Adenosylmethionine	95.0147	122.26	122.624	166.836	136.405	226.042	0.163434	0.138247
others	Urocanicacid	252.077	235.538	238.998	315.409	342.81	404.61	0.636796	0.010366

## Sheet: Table S9
Table S9 | The rho of the partial Spearman's rank correlation between ALAs, Bifidobacterium, and AAAs
	Bifidobacterium	Tryptophan	Phenylalanine	Tyrosine
ILA	0.52*	0.74*
PLA	0.41*		0.70*
HPLA	0.42*			0.56*
*p < 0.001
